# Supplementary material for: Virus-Derived Small Interfering RNAs Affect the Accumulations of Viral and Host Transcripts in Maize
Source: Viruses. 2018 Nov 23;10(12):664. doi: 10.3390/v10120664 (PMC6315483; doi:10.3390/v10120664)
Supplement: Supplementary file 1 [file viruses-10-00664-s001.zip]

Archive with 7 entries (6 files):
- viruses-387375-supplementary/
- viruses-387375-supplementary/Table S1.xlsx
- viruses-387375-supplementary/Table S2.xlsx
- viruses-387375-supplementary/Table S3.xlsx
- viruses-387375-supplementary/Table S4.xlsx
- viruses-387375-supplementary/Table S5.xlsx
- viruses-387375-supplementary/Table S6.xlsx
