# Supplementary material for: Virus-Derived Small Interfering RNAs Affect the Accumulations of Viral and Host Transcripts in Maize
Source: Viruses. 2018 Nov 23;10(12):664. doi: 10.3390/v10120664 (PMC6315483; doi:10.3390/v10120664)
Supplement: Supplementary file 1 [file viruses-10-00664-s001.zip › viruses-387375-supplementary/Table S1.xlsx]

## Sheet: Sheet1
Table S1 The constructs and primers used in this study
Construct	Primer	Sequence	Restriction Enzyme
pGD-GFP/mGFP	pGD-GFP-F1	CTCGAGATGGGTAAGGGAGAAG	XhoI
	pGD-GFP-R1	GGATCCTCAGATCCCGGGCCCG	BamHI
pGD-mGFP	pGD-GFP-F2	GACTCGCGCAGAGGTGAAGTTTGAGGGAGA C
	pGD-GFP-R2	AACTTCACCTCTGCGCGAGTCTTGTAGTTC C
pGD-amiRNA319	pRS300-F	GTCGACCAAACACACGCTCGGACG	SalI
	pRS300-R	GGATCCCATGGCGATGCCTTAAAT	BamHI
pGD-amiR319-GFP	pRS300-GFP-F1	TAGCACGACACGTGCTCAAGTCATTCACAGGTCGTGATAT
	pRS300-GFP-R1	TGAATGACTTGAGCACGTGTCGTGCTACATATATATTCCT
	pRS300-GFP-F2	TGATTGACTTCAGCACGTGTCTTGCTCTCTTTTGTATTCC
	pRS300-GFP-R2	GAGCAAGACACGTGCTGAAGTCAATCAAAGAGAATCAATG
pGD-amiR319-168	pRS300-168-F1	TAGGTACCGATCTGCAGCAAGCGTTCACAGGTCGTGATAT
	pRS300-168-R1	TGAACGCTTG CTGCAGATCGGTACCTACAT ATATATTCCT
	pRS300-168-F2	TGATCGCTTGGTGCAGATCGGGACCTCTCTTTTGTATTCC
	pRS300-168-R2	GAGGTCCCGA TCTGCACCAA GCGATCAAAG AGAATCAATG
pGD-amiR528	pNW55-F	GTCGAC TCTAGACAGCAGCAGCCACAGCA	SalI, XbaI
	pNW55-R	GGATCC ACTAGTGCTGCTGATGCTGATGC	BamHI, SpeI
pGD-amiR528-GFP	pNW55-GFP-F1	CAGTTGACTTCAGCACGTGTCTTGCAGGAGATTCAGTTTG
	pNW55-GFP-R1	CTGCAAGACACGTGCTGAAGTCAACTGCTGCTGCTACAGC
	pNW55-GFP-F2	TCTCAAGAGACGAGCTGAAGTCAATTCCTGCTGCTAGGCT
	pNW55-GFP-R2	GAATTGACTTCAGCTCGTCTCTTGAGAGAG GCAAAAGTGA
pGD-amiR528-168	pNW55-168-F1	CAGTCGCTTGGTGCAGATCGGGACCAGGAGATTCAGTTTG
	pNW55-168-R1	CTGGTCCCGATCTGCACCAAGCGACTGCTGCTGCTACAGC
	pNW55-168-F2	TCTGTCCCCATCAGCACCAAGCGATTCCTGCTGCTAGGCT
	pNW55-168-R2	GAATCGCTTGGTGCTGATGGGGACAGAGAGGCAAAAGTGA
pGD-amiR528-8397	vsiR8397-F1	CAGTGATGGAAAACATCTTCATTGCAGGAGATTCAGTTTG
	vsiR8397-R1	CTGCAATGAAGATGTTTTCCATCACTGCTGCTGCTACAGC
	vsiR8397-F2	TCTCAATGTAGAAGTTTTCCATCATTCCTGCTGCTAGGCT
	vsiR8397-R2	GAATGATGGAAAACTTCTACATTGAGAGAGGCAAAAGTGA
pGD-amiR528-8413	vsiR8413-F1	CAGATCCACAGGTCCGGATTGATGCAGGAGATTCAGTTTG
	vsiR8413-R1	CTGCATCAATCCGGACCTGTGGATCTGCTGCTGCTACAGC
	vsiR8413-F2	TCTCATCATTCCCGACCTGTGGATTTCCTGCTGCTAGGCT
	vsiR8413-R2	GAAATCCACAGGTCGGGAATGATGAGAGAGGCAAAAGTGA
pGD-amiR528-8431	vsiR8431-F1	CAGCCCTCCTTGGGCTCCTGCATCCAGGAGATTCAGTTTG
	vsiR8431-R1	CTGGATGCAGGAGCCCAAGGAGGGCTGCTGCTGCTACAGC
	vsiR8431-F2	TCTGATGCTGGACCCCAAGGAGGGTTCCTGCTGCTAGGCT
	vsiR8431-R2	GAACCCTCCTTGGGGTCCAGCATCAGAGAGGCAAAAGTGA
pGD-amiR528-8400	vsiR8400-F1	CAGGATTGATGGAAAACATCTTCACAGGAGATTCAGTTTG
	vsiR8400-R1	CTGTGAAGATGTTTTCCATCAATCCTGCTGCTGCTACAGC
	vsiR8400-F2	TCTTGAAGTTGTATTCCATCAATCTTCCTGCTGCTAGGCT
	vsiR8400-R2	GAAGATTGATGGAATACAACTTCAAGAGAGGCAAAAGTGA
pGD-amiR528-9044	vsiR9044-F1	CAGTATACGCTTCAGCTGCATCACCAGGAGATTCAGTTTG
	vsiR9044-R1	CTGGTGATGCAGCTGAAGCGTATACTGCTGCTGCTACAGC
	vsiR9044-F2	TCTGTGATCCAGGTGAAGCGTATATTCCTGCTGCTAGGCT
	vsiR9044-R2	GAATATACGCTTCACCTGGATCACAGAGAGGCAAAAGTGA
pGD-amiR528-8934	vsiR8934-F1	CAGATCGTCCAATTTCCGTTTATGCAGGAGATTCAGTTTG
	vsiR8934-R1	CTGCATAAACGGAAATTGGACGATCTGCTGCTGCTACAGC
	vsiR8934-F2	TCTCATAATCGGTAATTGGACGATTTCCTGCTGCTAGGCT
	vsiR8934-R2	GAAATCGTCCAATTACCGATTATGAGAGAGGCAAAAGTGA
