# Supplementary material for: Virus-Derived Small Interfering RNAs Affect the Accumulations of Viral and Host Transcripts in Maize
Source: Viruses. 2018 Nov 23;10(12):664. doi: 10.3390/v10120664 (PMC6315483; doi:10.3390/v10120664)
Supplement: Supplementary file 1 [file viruses-10-00664-s001.zip › viruses-387375-supplementary/Table S2.xlsx]

## Sheet: Sheet1
Table S2 The probes for Northern blotting
Small RNA	Probe sequence (5ʹ to 3ʹ)
vsiR8397	CAATGAAGATGTTTTCCATCA
vsiR8413	CATCAATCCGGACCTGTGGAT
vsiR8431	GATGCAGGAGCCCAAGGAGGG
vsiR8400	TGAAGATGTTTTCCATCAATC
vsiR9044	GTGATGCAGCTGAAGCGTATA
vsiR8934	CATAAACGGAAATTGGACGAT
miR-GFP	CAAGACACGTGCTGAAGTCAA
Zma-miR168	GTCCCGATCTGCACCAAGCGA
U6	CGATTTGTGCGTGTCATCCTTG
