# Supplementary material for: Virus-Derived Small Interfering RNAs Affect the Accumulations of Viral and Host Transcripts in Maize
Source: Viruses. 2018 Nov 23;10(12):664. doi: 10.3390/v10120664 (PMC6315483; doi:10.3390/v10120664)
Supplement: Supplementary file 1 [file viruses-10-00664-s001.zip › viruses-387375-supplementary/Table S3.xlsx]

## Sheet: Sheet1
Table S3 The primers used for qRT-PCR
Gene	Primer name	Primer sequence (5ʹ to 3ʹ)
GRMZM2G149788_T01	T-vsiR7290-F	GTCATGCTCCCAAATTACGGC
	T-vsiR7290-R	GCGGATTACGAGGAAGAAAAG
GRMZM2G155357_T02	T-vsiR9332-F	GTGCCACCCTGTATTGATGTTATT
	T-vsiR9332-R	TCATGTCATGTGAGCGTTCCTAA
GRMZM2G141241_T03	T-vsiR194-F	ATGCGTTTCCTGCACTTTGTG
	T-vsiR194-R	GGACCATCTTGTAGGCTGCTTATC
GRMZM2G032628_T01	T-vsiR2039-F	ACGCTGGACTATTTGGTGGAT
	T-vsiR2039-R	AACGAGTACCCCGCTATCACT
GRMZM2G123959_T01	T-vsiR5474-F	GAGGTTGGATTCCTGGTATTGTTGT
	T-vsiR5474-R	TGCATGGTAAGTCGAAATGGTAGG
GFP	GFPQ-F	CTGAGGGATACGTGCAGGAGA
	GFPQ-R	CCAACTTGTGGCCGAGGAT
SCMV RNA	SCMV-F	GGCGAGACTCAGGAGAATACA
	SCMV-R	ACACGCTACACCAGAAGACACT
Ubi	Ubi-F	GGAAAAACCATAACCCTGGA
	Ubi-R	ATATGGAGAGAGGGCACCAG
