# Supplementary material for: Virus-Derived Small Interfering RNAs Affect the Accumulations of Viral and Host Transcripts in Maize
Source: Viruses. 2018 Nov 23;10(12):664. doi: 10.3390/v10120664 (PMC6315483; doi:10.3390/v10120664)
Supplement: Supplementary file 1 [file viruses-10-00664-s001.zip › viruses-387375-supplementary/Table S4.xlsx]

## Sheet: Sheet1
Table S4 The targets of vsiRNAs identified from the degradome library of SCMV-infected maize leaves
vsiRNAs	Sequence	Length	Reads	Start site	Strand	Target gene	Description	Score	Category	Cleavage site	Reads at the cleavage site (tpb)
vsiR7290	UUAUUAUGAGAUCCUGUGAGC	21	2248	7290	+	GRMZM2G149788_T01	Protein S-acyltransferase 8	4	0	1091	790.028
vsiR9332	CACCACUAGUCUCCUGGAAAC	21	103	9332	+	GRMZM2G155357_T02	Ethanolamine-phosphate cytidylyltransferase	3.5	0	1574	740.651
vsiR194	GUCAACAACGCACGUGAUGUG	21	260	194	+	GRMZM2G141241_T03	Unknown	4	0	1422	592.521
vsiR2039	UUCCCAGAAAUUAAGAAUGCC	21	180	2039	+	GRMZM2G032628_T01	1%2C4-alpha-glucan-branching enzyme 2%2C chloroplastic/amyloplastic	4	0	1981	592.521
vsiR5474	UUCACAGGAGGAAUUCUCAUG	21	108	5474	+	GRMZM2G123959_T01	Pentatricopeptide repeat-containing protein mitochondrial	4	0	1090	543.144
vsiR478-1	GGAUGUCCUUGAGAUUUCGAAG	22	891	478	+	GRMZM2G099255_T01	Core-2/I-branching beta-16-N-acetylglucosaminyltransferase family protein	4	0	1420	543.144
						GRMZM2G099255_T02	Core-2/I-branching beta-16-N-acetylglucosaminyltransferase family protein	4	0	1524	543.144
vsiR478-2	GGAUGUCCUUGAGAUUUCGAA	21	357	478	+	GRMZM2G099255_T01	Core-2/I-branching beta-16-N-acetylglucosaminyltransferase family protein	4	0	1420	543.144
						GRMZM2G099255_T02	Core-2/I-branching beta-16-N-acetylglucosaminyltransferase family protein	4	0	1524	543.144
vsiR6580	UGUUAAGAGCAAGCACAUAGU	21	101	6580	+	AC217050.4_FG006	14-3-3-like protein GF14 nu	3.5	3	523	345.637
vsiR9324	UGCAGCAGCACCACUAGUCUC	21	387	9324	+	GRMZM2G062199_T02	Protein kish	3.5	0	474	345.637
						GRMZM2G062199_T01	Protein kish	3.5	0	474	345.637
vsiR3654	AAUUCACAAGAGAAAAUGCAG	21	138	3654	+	GRMZM5G851744_T01	Unknown	3.5	0	386	345.637
						GRMZM2G178100_T01	Unknown	3.5	0	398	345.637
vsiR115	AUUCUUCUCUCUCAACCAACU	21	126	115	+	GRMZM2G006452_T02	Structural maintenance of chromosomes protein 2-2	4	0	1310	296.26
						GRMZM2G006452_T01	Structural maintenance of chromosomes protein 2-3	4	0	1282	296.26
vsiR6917-1	ACCAAGCACGUUGUUAAAGGC	21	548	6917	+	GRMZM5G806622_T01	Protein RETICULATA-RELATED 3 chloroplastic	3	3	1015	197.507
vsiR6917-2	ACCAAGCACGUUGUUAAAGGCC	22	116	6917	+	GRMZM5G806622_T01	Protein RETICULATA-RELATED 3 chloroplastic	4	3	1015	197.507
vsiR3740	GGGUCAGGGAAAUCCACAGGUU	22	742	3740	+	GRMZM2G123719_T01	Putative translation elongation factor family protein	4	3	1532	148.13
vsiR1314	AGGCCAGUGUAGCAUUAUUGG	21	2251	1314	+	GRMZM5G875238_T01	Sucrose-phosphate synthase	4	3	1121	148.13
vsiR16	AACACAACACAACAAAACACA	21	147	16	+	GRMZM2G161154_T01	Metallothionein-like protein type 2	3	3	689	148.13
vsiR8180	GUCCAAGAGAUACGGAAAUUU	21	1235	8180	+	GRMZM2G162529_T01	Phosphoribulokinase	3.5	3	825	148.13
vsiR4387	AGCUACAAACAUCAUUGAGAA	21	122	4387	+	GRMZM2G066234_T01	Protein OSB2 chloroplastic	3.5	0	531	148.13
vsiR2577-1	AACGACUUCUGUGGUCUCACC	21	1136	2577	+	GRMZM2G009443_T01	Chaperone protein ClpC1 chloroplastic	3	3	855	148.13
vsiR2577-2	AACGACUUCUGUGGUCUCACCU	22	1088	2577	+	GRMZM2G009443_T01	Chaperone protein ClpC1 chloroplastic	4	3	855	148.13
vsiR2959-1	AGUGAGGACUGUAUAUUGGUUC	22	489	2959	+	GRMZM2G039396_T01	Protoporphyrinogen IX oxidase1	3.5	3	1467	98.7535
vsiR2959-2	AGUGAGGACUGUAUAUUGGUU	21	226	2959	+	GRMZM2G039396_T01	Protoporphyrinogen IX oxidase1	3.5	3	1467	98.7535
vsiR5442	UCCAGCGCGAUUUGAUGAUAU	21	236	5442	+	GRMZM2G077897_T01	Protein WEAK CHLOROPLAST MOVEMENT UNDER BLUE LIGHT 1	3.5	3	2285	98.7535
vsiR7956-1	UUGGAAACCUAGGUCUCAACUU	22	1405	7956	+	GRMZM2G056462_T01	Eukaryotic translation initiation factor 2 beta subunit	4	3	170	98.7535
vsiR7956-2	UUGGAAACCUAGGUCUCAACU	21	1400	7956	+	GRMZM2G056462_T01	Eukaryotic translation initiation factor 2 beta subunit	3.5	3	170	98.7535
vsiR1940	GACUACACGAAGUUCCUUAGA	21	146	1940	+	GRMZM2G181251_T01	Thioredoxin M1	4	3	2112	98.7535
vsiR1267	UGAGGCGCUCAUCAAAGUUAAU	22	133	1267	+	GRMZM2G015033_T01	Unknown	4	3	465	98.7535
vsiR7563	GGAUAUACUGCGACGCCGAUG	21	1164	7563	+	GRMZM2G130121_T01	Chaperone protein ClpB3 chloroplastic	4	3	1576	98.7535
vsiR2885	GAUCGAGUCAGCUCUACUUUA	21	987	2885	+	GRMZM2G132847_T01	tRNA(adenine(34)) deaminase chloroplastic	4	4	4024	49.3767
vsiR2581-1	ACUUCUGUGGUCUCACCUAGA	21	2997	2581	+	GRMZM2G009443_T01	Chaperone protein ClpC1 chloroplastic	4	4	851	49.3767
vsiR2581-2	ACUUCUGUGGUCUCACCUAGAA	22	254	2581	+	GRMZM2G009443_T01	Chaperone protein ClpC1 chloroplastic	4	4	851	49.3767
vsiR2712	ACCAGUCAUGGGCAGAAUUAU	21	784	2712	+	GRMZM2G179024_T01	Two-component response regulator-like APRR9	4	4	1717	49.3767
vsiR6914-1	GUCACCAAGCACGUUGUCAAAG	22	600	6914	+	GRMZM5G806622_T01	Protein RETICULATA-RELATED 3 chloroplastic	4	4	1018	49.3767
vsiR6914-2	GUCACCAAGCACGUUGUUAAAG	22	594	6914	+	GRMZM5G806622_T01	Protein RETICULATA-RELATED 3 chloroplastic	3	4	1018	49.3767
vsiR4435-1	UGUCGACUUUGGACUUAAAGU	21	561	4435	+	GRMZM2G137077_T01	Polygalacturonase	3.5	4	847	49.3767
vsiR4435-2	UGUCGACUUUGGACUUAAAGUA	22	127	4435	+	GRMZM2G137077_T01	Polygalacturonase	3.5	4	847	49.3767
vsiR4966	AGGAGUUCCUGACAAGUUGUA	21	560	4966	+	GRMZM2G104613_T01	Isopropylmalate dehydrogenase3	3	4	962	49.3767
vsiR8983-1	GAACGCAUCUCCAACUUUCCGA	22	473	8983	+	GRMZM5G800853_T02	TFIIB zinc-binding protein	4	4	475	49.3767
vsiR8983-2	GAACGCAUCUCCAACUUUCCG	21	1155	8983	+	GRMZM5G800853_T02	TFIIB zinc-binding protein	3	4	475	49.3767
vsiR9294	UUAGUCGCAACAUGCACUCUCU	22	437	9294	+	GRMZM2G078890_T01	Probable galacturonosyltransferase 11	4	4	2056	49.3767
vsiR2578	ACGACUUCUGUGGUCUCACCUA	22	321	2578	+	GRMZM2G009443_T01	Chaperone protein ClpC1 chloroplastic	4	4	854	49.3767
vsiR5327	UUUCAAGAUCCUUCAGAAUUGA	22	295	5327	+	GRMZM2G099355_T01	Pre-mRNA-processing-splicing factor 8A	4	4	4438	49.3767
vsiR2714	CAGUCAUGGGCAGAAUUAUCA	21	270	2714	+	GRMZM2G171688_T01	Glycine--tRNA ligase mitochondrial 1	3.5	4	1517	49.3767
vsiR4457	ACAGCCGAACUGGAUGUUGAUA	22	3730	4457	+	GRMZM5G899851_T01	Aldehyde oxidase2	3.5	4	2506	49.3767
vsiR3871	CACUUUACAAAUGCGAGGUUUG	22	233	3871	+	GRMZM2G050984_T01	Xanthine dehydrogenase 1	3.5	4	2110	49.3767
vsiR6425	GAGUCAAGGGUGUGCUUAGUCG	22	188	6425	+	GRMZM2G306732_T01	Fructose-1%2C6-bisphosphatase	4	4	1069	49.3767
vsiR2102	CAUGUCAUUGAUUCAUAUGGA	21	1293	2102	+	GRMZM2G076950_T01	Pentatricopeptide repeat-containing protein	3.5	4	1667	49.3767
vsiR4965	GAGGAGUUCCUGACAAGUUGU	21	153	4965	+	GRMZM2G104613_T01	Isopropylmalate dehydrogenase3	4	4	963	49.3767
vsiR4757	AUGGCCGAUCUAGUAAAGUUUG	22	133	4757	+	GRMZM2G175000_T01	WREBP-2 protein	4	4	893	49.3767
vsiR8474	ACAGGAACAAGAACACCAUCUA	22	130	8474	+	GRMZM2G059042_T01	Photoperiod responsive protein	3.5	4	1614	49.3767
vsiR4845	UGCUAAGACCAAACGCAAUAC	21	126	4845	+	GRMZM2G163471_T01	Eukaryotic translation initiation factor 4B2	4	4	1802	49.3767
