# Supplementary material for: Virus-Derived Small Interfering RNAs Affect the Accumulations of Viral and Host Transcripts in Maize
Source: Viruses. 2018 Nov 23;10(12):664. doi: 10.3390/v10120664 (PMC6315483; doi:10.3390/v10120664)
Supplement: Supplementary file 1 [file viruses-10-00664-s001.zip › viruses-387375-supplementary/Table S6.xlsx]

## Sheet: Sheet1
Table S6 The information of vsiRNAs expressed in maize protoplasts
VsiRNA	Sequence	Cleavage Site	Reads at the cleavage site (tpb)
vsiR8397	UGAUGGAAAACAUCUUCAUUG	8388	6962
vsiR8413	AUCCACAGGUCCGGAUUGAUG	8404	6567
vsiR8431	CCCUCCUUGGGCUCCUGCAUC	8422	6123
vsiR8400	GAUUGAUGGAAAACAUCUUCA	8391	4790
vsiR9044	UAUACGCUUCAGCUGCAUCAC	9035	1432
vsiR8934	AUCGUCCAAUUUCCGUUUAUG	8925	2271
vsiR8405	UUCCGGAUUGAUGGAAAACAU	8396	5086
